# Supplementary material for: Effect of Acute Enriched Environment Exposure on Brain Oscillations and Activation of the Translation Initiation Factor 4E-BPs at Synapses across Wakefulness and Sleep in Rats
Source: Cells. 2023 Sep 20;12(18):2320. doi: 10.3390/cells12182320 (PMC10528220; doi:10.3390/cells12182320)
Supplement: Supplementary file 1 [file cells-12-02320-s001.zip]

Archive with 3 entries (3 files):
- cells-2562234-supplementary.pdf
- cells-2562234-supplementary-Video.mp4
- Data S1.xlsx
